# Supplementary material for: Global and context-specific transcriptional consequences of oncogenic Fbw7 mutations
Source: eLife. 2022 Feb 28;11:e74338. doi: 10.7554/eLife.74338 (PMC8926403; doi:10.7554/eLife.74338)
Supplement: Figure 3—source data 1. [file elife-74338-fig3-data1.zip]

Archive with 13 entries (12 files):
- Figure 3 - source data 1/
- Figure 3 - source data 1/Figure3A_original.tif
- __MACOSX/Figure 3 - source data 1/._Figure3A_original.tif
- Figure 3 - source data 1/Figure3Sup1_original.tif
- __MACOSX/Figure 3 - source data 1/._Figure3Sup1_original.tif
- Figure 3 - source data 1/._Figure3Sup1.tif
- Figure 3 - source data 1/Figure3Sup1.tif
- __MACOSX/Figure 3 - source data 1/._Figure3Sup1.tif
- Figure 3 - source data 1/._Figure3A_original.tif
- Figure 3 - source data 1/._Figure3A.tif
- Figure 3 - source data 1/._Figure3Sup1_original.tif
- Figure 3 - source data 1/Figure3A.tif
- __MACOSX/Figure 3 - source data 1/._Figure3A.tif
