# Supplementary material for: Global and context-specific transcriptional consequences of oncogenic Fbw7 mutations
Source: eLife. 2022 Feb 28;11:e74338. doi: 10.7554/eLife.74338 (PMC8926403; doi:10.7554/eLife.74338)
Supplement: Figure 5—source data 1. [file elife-74338-fig5-data1.zip]

Archive with 13 entries (12 files):
- Figure 5- source data 1/
- Figure 5- source data 1/Figure5C_original_CIITA.tif
- __MACOSX/Figure 5- source data 1/._Figure5C_original_CIITA.tif
- Figure 5- source data 1/Figure5C_orginical_GAPDH.tif
- __MACOSX/Figure 5- source data 1/._Figure5C_orginical_GAPDH.tif
- Figure 5- source data 1/._Figure5C_labeled_GAPDH.tif
- Figure 5- source data 1/._Figure5C_orginical_GAPDH.tif
- Figure 5- source data 1/._Figure5C_original_CIITA.tif
- Figure 5- source data 1/._Figure5C_labeled_CIITA.tif
- Figure 5- source data 1/Figure5C_labeled_CIITA.tif
- __MACOSX/Figure 5- source data 1/._Figure5C_labeled_CIITA.tif
- Figure 5- source data 1/Figure5C_labeled_GAPDH.tif
- __MACOSX/Figure 5- source data 1/._Figure5C_labeled_GAPDH.tif
