# Supplementary material for: Global and context-specific transcriptional consequences of oncogenic Fbw7 mutations
Source: eLife. 2022 Feb 28;11:e74338. doi: 10.7554/eLife.74338 (PMC8926403; doi:10.7554/eLife.74338)
Supplement: Figure 5—figure supplement 2—source data 1. [file elife-74338-fig5-figsupp2-data1.zip]

Archive with 14 entries (13 files):
- Figure 5 - source data 5/
- Figure 5 - source data 5/ Hct HLA 10h02m56s labeled Trial01.tif
- Figure 5 - source data 5/ImageJ quantification.xlsx
- __MACOSX/Figure 5 - source data 5/._ImageJ quantification.xlsx
- Figure 5 - source data 5/Hct HLA 10h02m56s Original Trial01.tif
- Figure 5 - source data 5/._ImageJ quantification.xlsx
- Figure 5 - source data 5/Tubulin Trial 02 original.tif
- __MACOSX/Figure 5 - source data 5/._Tubulin Trial 02 original.tif
- Figure 5 - source data 5/Tubulin Trial 01 original.tif
- __MACOSX/Figure 5 - source data 5/._Tubulin Trial 01 original.tif
- Figure 5 - source data 5/Hct HLA09h37m17s  Original Trial02.tif
- Figure 5 - source data 5/Hct HLA 09h37m17s labeled Trial 02.tif
- Figure 5 - source data 5/._Tubulin Trial 01 original.tif
- Figure 5 - source data 5/._Tubulin Trial 02 original.tif
