# Supplementary material for: Global and context-specific transcriptional consequences of oncogenic Fbw7 mutations
Source: eLife. 2022 Feb 28;11:e74338. doi: 10.7554/eLife.74338 (PMC8926403; doi:10.7554/eLife.74338)
Supplement: Figure 6—figure supplement 1—source data 1. — This folder contains the original western blots for Figure 6—figure supplement 1A. Western blots that confirm the loss of Fbw7 in two others separately performed nucleofection reactions are also included. [file elife-74338-fig6-figsupp1-data1.zip]

Archive with 10 entries (9 files):
- Figure 6 - source data 1/
- Figure 6 - source data 1/Figure6Supp1_KO-02_2019-01-25 labeled.tif
- Figure 6 - source data 1/Figure6Supp1_KO-03.tif
- Figure 6 - source data 1/Figure6Supp1_KO-03_labeled.tif
- __MACOSX/Figure 6 - source data 1/._Figure6Supp1_KO-03_labeled.tif
- Figure 6 - source data 1/Figure6Supp1A_KO-01_labeled.jpg
- __MACOSX/Figure 6 - source data 1/._Figure6Supp1A_KO-01_labeled.jpg
- Figure 6 - source data 1/._Figure6Supp1_KO-03_labeled.tif
- Figure 6 - source data 1/._Figure6Supp1A_KO-01_labeled.jpg
- Figure 6 - source data 1/Figure6Supp1_KO-02_2019-01-25.tif
