# Supplementary material for: Global and context-specific transcriptional consequences of oncogenic Fbw7 mutations
Source: eLife. 2022 Feb 28;11:e74338. doi: 10.7554/eLife.74338 (PMC8926403; doi:10.7554/eLife.74338)
Supplement: Figure 6—figure supplement 3—source data 1. [file elife-74338-fig6-figsupp3-data1.zip]

Archive with 13 entries (12 files):
- Figure 6 - source data 5/
- Figure 6 - source data 5/._Nayanga 2021-09-16 12h32m25s labeled.tif
- Figure 6 - source data 5/._Nayanga 2021-08-05 12h56m59s(Ethidium Bromide).tiff
- Figure 6 - source data 5/Nayanga 2021-09-16 12h32m25s labeled.tif
- __MACOSX/Figure 6 - source data 5/._Nayanga 2021-09-16 12h32m25s labeled.tif
- Figure 6 - source data 5/Nayanga 2021-09-16 12h32m25s(Ethidium Bromide).tiff
- __MACOSX/Figure 6 - source data 5/._Nayanga 2021-09-16 12h32m25s(Ethidium Bromide).tiff
- Figure 6 - source data 5/Nayanga 2021-08-05 12h56m59s(Ethidium Bromide).tiff
- __MACOSX/Figure 6 - source data 5/._Nayanga 2021-08-05 12h56m59s(Ethidium Bromide).tiff
- Figure 6 - source data 5/._Nayanga 2021-08-05 12h56m59s labeled.tif
- Figure 6 - source data 5/Nayanga 2021-08-05 12h56m59s labeled.tif
- __MACOSX/Figure 6 - source data 5/._Nayanga 2021-08-05 12h56m59s labeled.tif
- Figure 6 - source data 5/._Nayanga 2021-09-16 12h32m25s(Ethidium Bromide).tiff
