# Supplementary material for: Global and context-specific transcriptional consequences of oncogenic Fbw7 mutations
Source: eLife. 2022 Feb 28;11:e74338. doi: 10.7554/eLife.74338 (PMC8926403; doi:10.7554/eLife.74338)
Supplement: Figure 6—figure supplement 5—source data 1. [file elife-74338-fig6-figsupp5-data1.zip]

Archive with 9 entries (8 files):
- Figure 6 - source data 7/
- Figure 6 - source data 7/Tubulin NSC labeled.tif
- Figure 6 - source data 7/NSC HLADRPQ 11h38m36s Labeled.tif
- Figure 6 - source data 7/ NSC HLADRPQ Original 11h38m36s.tif
- __MACOSX/Figure 6 - source data 7/._ NSC HLADRPQ Original 11h38m36s.tif
- Figure 6 - source data 7/._ Tubulin Original.tif
- Figure 6 - source data 7/._ NSC HLADRPQ Original 11h38m36s.tif
- Figure 6 - source data 7/ Tubulin Original.tif
- __MACOSX/Figure 6 - source data 7/._ Tubulin Original.tif
